# Supplementary material for: Impact of agricultural farms on the environment of the Puck Commune: Integrated agriculture calculator—CalcGosPuck
Source: PeerJ. 2019 Feb 19;7:e6478. doi: 10.7717/peerj.6478 (PMC6385684; doi:10.7717/peerj.6478)
Supplement: Supplemental Information 2 [file peerj-07-6478-s002.xls]

## Sheet: Fig. 5
winter wheat			24		1543				Total crop yield w dt/ha					Average crop yield w dt/ha
spring wheat			3		117				1543		winter wheat			64.3
rye			5		260				117		spring wheat			39
winter barley			1		50				260		rye			52
spring barley			11		576				50		winter barley			50
oats			9		415				576		spring barley			52.4
winter triticale			19		61.1				415		oats			46.1
spring triticale			2		85				1161		winter triticale			61.1
mixture of winter cereals			1		50				85		spring triticale			42.5					Type			Total crop area in ha
mixture of spring cereals			11		520				50		mixture of winter cereals			50					winter wheat			210
									520		mixture of spring cereals			47.3					spring wheat			9.8
fodder corn			13		5810				5810		fodder corn			447					rye			16.5
potato			18		6100				6100		potato			339					winter barley			3
									342		rape and agrimony			38					spring barley			42.2
rape and agrimony			9		342				40		field bean			40					oats			21.1
permanent meadows			19		1823.5				270		pisum sativum			45					winter triticale			189
permanent pastures			9		1280				217		pisum arvense			36.2					spring triticale			7
field bean			1		40				20		flax			20					mixture of winter cereals			4.6
pisum sativum			6		270				400		grasses on arable land			200					mixture of spring cereals			101
white lupine			1		30				1743.5		permanent meadows			96					fodder corn			133
narrow-leaved lupine (bitter)			1		40				1180		permanent pastures			142					potato			35.7
																			rape and agrimony			103
pisum arvense			6		217														field bean			1.3
flax			1		20														pisum sativum			31.1
grasses on arable land			2		400														pisum arvense			17.6
																			flax			5
																			grasses on arable land			8
																			permanent meadows			341
																			permanent pastures			57.6
																											Fig. 5. Type and area of arable land or grassland in farms participating in the WaterPUCK project
