# Supplementary material for: Impact of agricultural farms on the environment of the Puck Commune: Integrated agriculture calculator—CalcGosPuck
Source: PeerJ. 2019 Feb 19;7:e6478. doi: 10.7717/peerj.6478 (PMC6385684; doi:10.7717/peerj.6478)
Supplement: Supplemental Information 3 [file peerj-07-6478-s003.xls]

## Sheet: Natural liquid permanent meadow
	1	2	3	4	5	6	7	8	9	10	11	12	13	14	15	16	17	1900-01-18	1900-01-19	1900-01-20	1900-01-21	1900-01-22	1900-01-23	1900-01-24	1900-01-25	1900-01-26	1900-01-27	1900-01-28	1900-01-29	1900-01-30	31
Beginning date of fertilization	2017-06-20		2017-03-01	2017-04-01		2017-04-01	2017-04-01		2017-10-01	2017-03-01	2017-04-15				2017-03-01				2017-03-01		2017-03-01		2017-03-30			2017-03-01		2017-05-01	2017-03-15			2017-03-01
End date of fertilization	2017-11-15		2017-11-30	2017-11-30		2017-11-30	2017-11-30		2017-11-28	2017-11-30	2017-10-20				2017-11-30				2017-11-30		2017-11-30		2017-11-30			2017-11-30		2017-11-30	2017-10-15			2017-11-30
																																Zalecane terminy Recommended dates
Fig. S5 Dates due of liquid natural fertilizers use (manure, slurry) on permanent meadows

## Sheet: Natural solid arable land
	1	2	3	4	5	6	7	8	9	10	11	12	13	14	15	16	17	18	19	20	21	22	23	24	25	26	27	28	29	30	31
Beginning date of fertilization	2017-03-20		2017-03-01	2017-04-05	2017-04-05	2017-04-05	2017-04-05		2017-03-15	2017-03-01	2017-04-15		2017-09-01	2017-11-01	2017-03-01			2017-03-01	2017-03-01	2017-03-10	2017-03-01	2017-03-01	2017-03-15	2017-03-01	2017-03-01	2017-03-01	2017-04-30	2017-10-01	2017-08-15	2017-09-01	2017-03-15	2017-03-01
End date fertilization	2017-11-20		2017-11-30	2017-11-30	2017-11-30	2017-11-30	2017-11-30		2017-11-15	2017-11-30	2017-05-15		2017-11-30	2017-11-05	2017-11-30			2017-11-30	2017-11-30	2017-10-25	2017-11-30	2017-11-30	2017-11-30	2017-11-30	2017-11-30	2017-11-30	2017-10-02	2017-11-30	2017-10-15	2017-09-02	2017-11-15	2017-11-30
Fig. S4 Dates due of solid manure use on arable lands
