# Supplementary material for: Impact of agricultural farms on the environment of the Puck Commune: Integrated agriculture calculator—CalcGosPuck
Source: PeerJ. 2019 Feb 19;7:e6478. doi: 10.7717/peerj.6478 (PMC6385684; doi:10.7717/peerj.6478)
Supplement: Supplemental Information 4 [file peerj-07-6478-s004.xls]

## Sheet: Figs 7, 8 and 9
	N, kg/ha UR
17	0
31	5.58333
5	16.2536
1	49.5833
2	54.9569
15	55.7949
10	58.3729
24	64.2265
16	69.7094
14	82.3301
6	82.625
9	90
19	90.1667
30	92
27	100
26	108.39
29	111.061
21	113.333
28	117.222
13	126.512
23	134.118
4	135.26
11	136.229
20	139
22	141.613					Fig. 7. Consumption of nitrogen (N) mineral fertilizers in individual farms
8	145.552
25	161.132
18	162.098
3	166.728
7	171.779
12	232.615
	P, kg/ha UR
19	0
13	0
3	0
5	1.26778
20	1.31111
31	1.75
14	3.78641
17	5.73488
2	6.35776
10	6.52881
15	7.26154
9	8.42857
1	8.60417
22	9.51613
16	9.63529
12	10.8923
4	11.2717
28	11.4722
11	11.7657
7	13.1623
6	13.5937
18	13.5982					Fig. 8. Consumption of phosphorus (P) mineral fertilizers in individual farms
21	13.7667
25	14.5141
8	14.8897
27	17.4118
23	20.4706
29	21.1394
26	22.9407
24	24.8619
30	31.2
	P, kg/ha UR
19	0
13	0
3	0
20	2.46667
31	3.3
5	4.15685
14	9.61165
17	10.8
2	11.9612
15	13.6615
10	13.9932
9	15.8571
1	16.1875
22	17.9032
12	20.4923
28	21.5833
16	24.4588
24	24.8619
21	25.9
25	27.3063
4	28.6127
11	31.8514					Fig. 9. Consumption of potassium (K) mineral fertilizers in individual farms
27	32.9412
8	37.2171
6	38.75
26	46.9068
7	47.9085
23	58.3529
18	69.5425
29	80.4848
30	159.6
