# Supplementary material for: Impact of agricultural farms on the environment of the Puck Commune: Integrated agriculture calculator—CalcGosPuck
Source: PeerJ. 2019 Feb 19;7:e6478. doi: 10.7717/peerj.6478 (PMC6385684; doi:10.7717/peerj.6478)
Supplement: Supplemental Information 5 [file peerj-07-6478-s005.xls]

## Sheet: Nitrogen N
			surplus kg/ha	efficiency %	N in mineral fertilizers kg/ha	N in feed kg/ha	share of animal products %	area ha		N in animal products kg/ha	N in plant products kg/ha	sum N		share of animal products %				Surplus	Efficiency
		1	75.3667	28.6132	49.5833	37.2	100	48		30.2083	0	30.2083	3020.83	100			27	129.768	0.395068
		2	62.2134	14.4327	54.9569	0	0	92.8		0	10.4935	10.4935	0	0			31	44.341	4.48759
		3	195.551	16.286	166.728	30.7457	100	81		38.0432	0	38.0432	3804.32	100			4	147.43	7.15993
		4	147.43	7.15993	135.26	5.37803	90.7473	17.3		10.3179	1.05202	11.3699	1031.79	90.7473			14	101.299	10.0209
		5	29.4951	32.1057	16.2536	9.20601	69.0459	49.22		9.63023	4.31735	13.9476	963.023	69.0459			26	254.479	11.6263
		6	84.3688	27.6682	82.625	10.535	76.7604	16		24.7725	7.5	32.2725	2477.25	76.7604			28	213.126	14.2138
		7	132.322	34.7091	171.779	3.04518	4.16254	35.86		2.92805	67.4149	70.343	292.805	4.16254			2	62.2134	14.4327
		8	5.75463	96.7144	145.552	0	0	56.2		0	169.39	169.39	0	0			3	195.551	16.286
		9	113.033	19.9953	90	32.64	100	70		28.25	0	28.25	2825	100			29	211.144	17.4452
		10	69.3703	18.6854	58.3729	9.18814	100	29.5		15.9407	0	15.9407	1594.07	100			10	69.3703	18.6854
		11	112.197	29.282	136.229	1.09714	15.6212	17.5		7.25714	39.2	46.4571	725.714	15.6212			18	204.791	19.2011
		12	202.948	26.943	232.615	0	0	130		0	74.8462	74.8462	0	0			9	113.033	19.9953
		13	81.8381	63.7902	126.512	78.0763	50.3271	43		72.5581	71.6149	144.173	7255.81	50.3271			19	121.546	21.7222
		14	101.299	10.0209	82.3301	9.08738	93.9759	10.3		10.6019	0.679612	11.2816	1060.19	93.9759			20	136.621	24.2439
		15	-14.2941	117.216	55.7949	8.27077	13.8371	97.5		13.4667	83.8564	97.3231	1346.67	13.8371			23	119.851	25.3529
		16	44.5502	59.9455	69.7094	0	0	8.5		0	66.6739	66.6739	0	0			12	202.948	26.943
		17	-23.3058	231.3	0	0	0	21.5		0	41.0558	41.0558	0	0			30	81.15	26.0592
		18	204.791	19.2011	162.098	56.845	85.8985	76.5		41.8039	6.86275	48.6667	4180.39	85.8985			6	84.3688	27.6682
		19	121.546	21.7222	90.1667	47.3583	100	120		33.7292	0	33.7292	3372.92	100			1	75.3667	28.6132
		20	136.621	24.2439	139	7.37067	17.1537	45		7.5	36.2222	43.7222	750	17.1537			11	112.197	29.282
		21	97.18	67.3007	113.333	165.6	45.6703	15		91.3467	108.667	200.013	9134.67	45.6703			24	77.2061	30.629
		22	85.216	53.6963	141.613	10.5382	17.6027	62		17.3952	81.4258	98.821	1739.52	17.6027			5	29.4951	32.1057
		23	119.851	25.3529	134.118	8.68941	45.5202	34		18.5294	22.1765	40.7059	1852.94	45.5202			7	132.322	34.7091
		24	77.2061	30.629	64.2265	11.4088	71.637	7.24		24.4199	9.66851	34.0884	2441.99	71.637			22	85.216	53.6963
		25	17.381	91.4711	161.132	0	0	16.26		0	186.408	186.408	0	0			16	44.5502	59.9455
		26	254.479	11.6263	108.39	114.835	100	118		33.4788	0	33.4788	3347.88	100			13	81.8381	63.7902
		27	129.768	0.395068	100	0.28	0	17		0	0.514706	0.514706	0	0			21	97.18	67.3007
		28	213.126	14.2138	117.222	76.8	100	36		35.3125	0	35.3125	3531.25	100			25	17.381	91.4711
		29	211.144	17.4452	111.061	109.418	100	16.5		44.6182	0	44.6182	4461.82	100			8	5.75463	96.7144
		30	81.15	26.0592	92	0	100	5		28.6	0	28.6	2860	100			15	-14.2941	117.216
		31	44.341	4.48759	5.58333	0.153333	100	12		2.08333	0	2.08333	208.333	100			17	-23.3058	231.3
						Fig. 9. Surplus and efficiency of nitrogen (N) use

## Sheet: Phosphorus P
		surplus kg/ha	efficiency %	P in mineral fertilizers kg/ha	P in feed kg/ha	share of animal products %	area ha		N in animal products kg/ha	N in plant products kg/ha	sum N	share of animal products %					surplus N kg/ha	surplus P kg/ha				efficiency N	efficiency P
	1	10.297	36.1308	8.60417	6.8125	100	48		5.825	0	5.825	100				1	75.3667	10.297			1	28.6132	36.1308
	2	4.65605	31.0701	6.35776	0	0	92.8		0	2.09871	2.09871	0				2	62.2134	4.65605			2	14.4327	31.0701
	3	-1.303	117.854	0	6.90123	100	81		8.60123	0	8.60123	100				3	195.551	-1.303			3	16.286	117.854
	4	10.7858	16.7192	11.2717	1.18208	91.4576	17.3		1.98035	0.184971	2.16532	91.4576				4	147.43	10.7858			4	7.15993	16.7192
	5	-0.064215	102.249	1.26778	1.13369	72.8601	49.22		2.12718	0.792361	2.91954	72.8601				5	29.4951	-0.064215			5	32.1057	102.249
	6	13.7522	31.6429	13.5938	6.08125	77.6155	16		4.941	1.425	6.366	77.6155				6	84.3688	13.7522			6	27.6682	31.6429
	7	1.3881	90.728	13.1623	1.32181	6.38088	35.86		0.866704	12.7161	13.5828	6.38088				7	132.322	1.3881			7	34.7091	90.728
	8	-13.0315	185.247	14.8897	0	0	56.2		0	28.3181	28.3181	0				8	5.75463	-13.0315			8	96.7144	185.247
	9	9.03843	37.2699	8.42857	5.31857	100	70		5.37	0	5.37	100				9	113.033	9.03843			9	19.9953	37.2699
	10	4.86514	41.8498	6.52881	1.44068	100	29.5		3.50136	0	3.50136	100				10	69.3703	4.86514			10	18.6854	41.8498
	11	4.01737	67.7066	11.7657	0.236571	21.3026	17.5		1.79429	6.62857	8.42286	21.3026				11	112.197	4.01737			11	29.282	67.7066
	12	0.9856	91.2727	10.8923	0	0	130		0	10.3077	10.3077	0				12	202.948	0.9856			12	26.943	91.2727
	13	-4.16863	120.136	0	20.293	51.6158	43		12.8372	12.0335	24.8707	51.6158				13	81.8381	-4.16863			13	63.7902	120.136
	14	4.02995	32.8651	3.78641	1.54369	95.0787	10.3		1.87573	0.0970874	1.97282	95.0787				14	101.299	4.02995			14	10.0209	32.8651
	15	-4.55992	144.799	7.26154	2.52	17.8845	97.5		2.6359	12.1026	14.7385	17.8845				15	-14.2941	-4.55992			15	117.216	144.799
	16	-3.05138	130.416	9.63529	0	0	8.5		0	13.0837	13.0837	0				16	44.5502	-3.05138			16	59.9455	130.416
	17	-1.04021	116.964	5.73488	0	0	21.5		0	7.17209	7.17209	0				17	-23.3058	-1.04021			17	231.3	116.964
	18	16.0854	34.243	13.5982	7.03529	0	76.5		0	0.980392	0.980392	0				18	204.791	16.0854			18	19.2011	34.243
	19	3.38967	65.7015	0	9.48583	100	120		6.49317	0	6.49317	100				19	121.546	3.38967			19	21.7222	65.7015
	20	-5.607	266.451	1.31111	1.44667	24.7338	45		2.22	6.75556	8.97556	24.7338				20	136.621	-5.607			20	24.2439	266.451
	21	7.20233	83.4924	13.7667	29.4667	44.3651	15		16.1613	20.2667	36.428	44.3651				21	97.18	7.20233			21	67.3007	83.4924
	22	-5.78461	149.85	9.51613	1.65613	22.9014	62		3.98226	13.4065	17.3887	22.9014				22	85.216	-5.78461			22	53.6963	149.85
	23	14.8479	33.1839	20.4706	1.35441	48.1493	34		3.55059	3.82353	7.37412	48.1493				23	119.851	14.8479			23	25.3529	33.1839
	24	21.6092	20.8769	24.8619	1.96685	75.7752	7.24		4.32044	1.38122	5.70166	75.7752				24	77.2061	21.6092			24	30.629	20.8769
	25	-17.1122	214.761	14.5141	0	0	16.26		0	32.0234	32.0234	0				25	17.381	-17.1122			25	91.4711	214.761
	26	26.5734	19.928	22.9407	9.84915	100	118		6.61346	0	6.61346	100				26	254.479	26.5734			26	11.6263	19.928
	27	17.8314	0.410667	17.4118	0.0494118	0	17		0	0.0735294	0.0735294	0				27	129.768	17.8314			27	0.395068	0.410667
	28	15.2489	31.2157	11.4722	10.3	100	36		6.92028	0	6.92028	100				28	213.126	15.2489			28	14.2138	31.2157
	29	28.6989	22.9844	21.1394	15.3327	100	16.5		8.56485	0	8.56485	100				29	211.144	28.6989			29	17.4452	22.9844
	30	26.537	16.0142	31.2	0	100	5		5.06	0	5.06	100				30	81.15	26.537			30	26.0592	16.0142
	31	1.6705	26.962	1.75	0	100	12		0.616667	0	0.616667	100				31	44.341	1.6705			31	4.48759	26.962
		Surplus	Efficiency
	27	17.8314	0.410667
	30	26.537	16.0142
	4	10.7858	16.7192
	26	26.5734	19.928
	24	21.6092	20.8769
	29	28.6989	22.9844
	31	1.6705	26.962
	2	4.65605	31.0701
	28	15.2489	31.2157
	6	13.7522	31.6429
	14	4.02995	32.8651
	23	14.8479	33.1839
	18	16.0854	34.243
	1	10.297	36.1308
	9	9.03843	37.2699
	10	4.86514	41.8498
	19	3.38967	65.7015
	11	4.01737	67.7066
	21	7.20233	83.4924
	7	1.3881	90.728
	12	0.9856	91.2727
	5	-0.064215	102.249
	17	-1.04021	116.964
	3	-1.303	117.854
	13	-4.16863	120.136
	16	-3.05138	130.416							Fig. 10. Surplus and efficiency of phosphorus (P) use
	15	-4.55992	144.799
	22	-5.78461	149.85
	8	-13.0315	185.247
	25	-17.1122	214.761
	20	-5.607	266.451

## Sheet: Corelation for N and P
		No. farms	Average	Minimum	Maximum	Standard deviation
	Surplus P [kg/ha]	31	6.05766	-17.1122	28.6989	11.2707
	Efficiencyć [%]	31	76.8063	0.410667	266.451	65.1272
	P in mineral fertilizers [kg/ha]	31	10.8753	0	31.2	7.78658
	P in feed [kg/ha]	31	4.60414	0	29.4667	6.79646
	Share of animal products [%]	31	53.2297	0	100	43.0291
	Area [ha]	31	45.3123	5	130	36.511
		Corelation of the Spearman ranks order marked correlations are significant - with p < 0.05
		Nadmiar N [kg/ha]	Efficiency [%]	P in mineral fertilizers [kg/ha]	P in feed [kg/ha]	share of animal products [%]	Area [ha]
	Surplus P [kg/ha]	1	-0.907661	0.567971	0.328804	0.443741	-0.244355
	Efficiency [%]	-0.907661	1	-0.431626	-0.101264	-0.437535	0.309274
	P in mineral fertilizers [kg/ha]	0.567971	-0.431626	1	-0.0394643	-0.122932	-0.354175
	P in feed [kg/ha]	0.328804	-0.101264	-0.0394643	1	0.505134	0.218389
	share of animal products [%]	0.443741	-0.437535	-0.122932	0.505134	1	-0.0690954
	Area [ha]	-0.244355	0.309274	-0.354175	0.218389	-0.0690954	1
		Corelation of the Spearman ranks order marked correlations are significant - with p < 0.01
		Surplus N [kg/ha]	Efficiency [%]	P in mineral fertilizers [kg/ha]	P in feed [kg/ha]	share of animal productsj [%]	Area [ha]
	Surplus P [kg/ha]	1	-0.907661	0.567971	0.328804	0.443741	-0.244355
	Efficiency [%]	-0.907661	1	-0.431626	-0.101264	-0.437535	0.309274
	P in mineral fertilizers [kg/ha]	0.567971	-0.431626	1	-0.0394643	-0.122932	-0.354175
	P in feed [kg/ha]	0.328804	-0.101264	-0.0394643	1	0.505134	0.218389
	share of animal products [%]	0.443741	-0.437535	-0.122932	0.505134	1	-0.0690954
	Area [ha]	-0.244355	0.309274	-0.354175	0.218389	-0.0690954	1
