# Supplementary material for: Impact of agricultural farms on the environment of the Puck Commune: Integrated agriculture calculator—CalcGosPuck
Source: PeerJ. 2019 Feb 19;7:e6478. doi: 10.7717/peerj.6478 (PMC6385684; doi:10.7717/peerj.6478)
Supplement: Supplemental Information 6 [file peerj-07-6478-s006.xls]

## Sheet: Potassium K
												Surplus	Efficiency			surplus kg/ha	efficiency %	K in mineral fertilizers kg/ha	K in feed kg/ha	share of animal products %	share of plant products %	area ha	K in animal products kg/ha	K in plant products kg/ha	sum K		share of animal products %	share of animal products %													Surplus K [kg/ha]	Efficiency [%]	K in mineral fertilizers [kg/ha]	K in feed [kg/ha]	K in animal products kg/ha	K in plant products kg/ha
											30	159.81	1.49171		1	10.9342	42.1115	16.1875	0	100	0	48	30.2083	0	30.2083	3020.83	100	0				Surplus K [kg/ha]	Efficiency [%]	K in mineral fertilizers [kg/ha]	K in feed [kg/ha]	share of animal products [%]	share of plant products %			1	10.9342	42.1115	16.1875	0	7.95417	0
											27	34.9569	1.97932		2	11.9095	18.3787	11.9612	0	0	100	92.8	0	10.4935	10.4935	0	0	100			Surplus K [kg/ha]	1								2	11.9095	18.3787	11.9612	0	0	2.68168
											31	5.81383	2.37875		3	-2.9916	164.613	0	2	100	0	81	38.0432	0	38.0432	3804.32	100	0			Efficiency [%]	-0.814919	1							3	-2.9916	164.613	0	2	7.6216	0
											4	32.5076	3.27307		4	32.5076	3.27307	28.6127	0.823121	90.7473	9.25267	17.3	10.3179	1.05202	11.3699	1031.79	90.7473	9.25267			K in mineral fertilizers [kg/ha]	0.645018	-0.407422	1						4	32.5076	3.27307	28.6127	0.823121	0.851445	0.248555
											6	40.6561	11.7239		5	5.01723	26.3167	4.15685	0	69.0459	30.9541	49.22	9.63023	4.31735	13.9476	963.023	69.0459	30.9541			K in feed [kg/ha]	0.361737	-0.18925	0.00926774	1					5	5.01723	26.3167	4.15685	0	0.75579	1.03616
											29	87.6928	11.8795		6	40.6561	11.7239	38.75	4.665	76.7604	23.2396	16	24.7725	7.5	32.2725	2477.25	76.7604	23.2396			share of animal products [%]	0.416027	-0.434384	-0.0751091	0.473652	1				6	40.6561	11.7239	38.75	4.665	2.01825	3.38125
											14	11.8368	13.3846		7	20.6194	59.3742	47.9085	0.200781	4.16254	95.8375	35.86	2.92805	67.4149	70.343	292.805	4.16254	95.8375			share of plant products %	-0.416027	0.434384	0.0751091	-0.473652	-1	1			7	20.6194	59.3742	47.9085	0.200781	0.199108	29.9359
											26	49.1151	14.7776		8	-22.0084	155.232	37.2171	0	0	100	56.2	0	169.39	169.39	0	0	100												8	-22.0084	155.232	37.2171	0	0	61.8555
											18	63.4392	16.9516		9	16.77	31.1435	15.8571	5.80714	100	0	70	28.25	0	28.25	2825	100	0												9	16.77	31.1435	15.8571	5.80714	7.585	0
											2	11.9095	18.3787		10	13.2353	20.3809	13.9932	0	100	0	29.5	15.9407	0	15.9407	1594.07	100	0												10	13.2353	20.3809	13.9932	0	3.38797	0
											10	13.2353	20.3809		11	15.7551	54.5187	31.8514	0.152571	15.6212	84.3788	17.5	7.25714	39.2	46.4571	725.714	15.6212	84.3788				Surplus K [kg/ha]	Efficiency [%]	K in mineral fertilizers [kg/ha]	K in feed [kg/ha]	K in animal products kg/ha	K in plant products kg/ha			11	15.7551	54.5187	31.8514	0.152571	0.542857	18.3429
											23	45.4312	25.5018		12	4.31553	81.3368	20.4923	0	0	100	130	0	74.8462	74.8462	0	0	100			Surplus K [kg/ha]	1								12	4.31553	81.3368	20.4923	0	0	18.8077
											5	5.01723	26.3167		13	-9.9477	176.629	0	10.3488	50.3271	49.6729	43	72.5581	71.6149	144.173	7255.81	50.3271	49.6729			Efficiency [%]	-0.814919	1							13	-9.9477	176.629	0	10.3488	6.13953	16.7898
											28	22.0587	29.1778		14	11.8368	13.3846	9.61165	1.29612	93.9759	6.0241	10.3	10.6019	0.679612	11.2816	1060.19	93.9759	6.0241			K in mineral fertilizers [kg/ha]	0.645018	-0.407422	1						14	11.8368	13.3846	9.61165	1.29612	0.897087	0.932039
											9	16.77	31.1435		15	-54.1341	432.284	13.6615	0	13.8371	86.1629	97.5	13.4667	83.8564	97.3231	1346.67	13.8371	86.1629			K in feed [kg/ha]	0.361737	-0.18925	0.00926774	1					15	-54.1341	432.284	13.6615	0	3.47179	66.9538
											1	10.9342	42.1115		16	10.2503	62.1603	24.4588	0	0	100	8.5	0	66.6739	66.6739	0	0	100			K in animal products kg/ha	0.263589	-0.0600172	0.0150104	0.519963	1				16	10.2503	62.1603	24.4588	0	0	16.8385
											24	15.157	50.2772		17	3.8114	71.6203	10.8	0	0	100	21.5	0	41.0558	41.0558	0	0	100			K in plant products kg/ha	-0.520218	0.621719	0.144005	-0.400886	-0.475955	1			17	3.8114	71.6203	10.8	0	0	9.6186
											19	7.80592	53.279		18	63.4392	16.9516	69.5425	0	85.8985	14.1015	76.5	41.8039	6.86275	48.6667	4180.39	85.8985	14.1015												18	63.4392	16.9516	69.5425	0	3.53725	9.41176
											11	15.7551	54.5187		19	7.80592	53.279	0	14.0775	100	0	120	33.7292	0	33.7292	3372.92	100	0												19	7.80592	53.279	0	14.0775	8.90158	0
											7	20.6194	59.3742		20	-4.23089	182.221	2.46667	0	17.1537	82.8463	45	7.5	36.2222	43.7222	750	17.1537	82.8463												20	-4.23089	182.221	2.46667	0	0.51	8.86667
											16	10.2503	62.1603		21	-5.79933	120.327	25.9	0	45.6703	54.3297	15	91.3467	108.667	200.013	9134.67	45.6703	54.3297												21	-5.79933	120.327	25.9	0	7.72933	26.6
											17	3.8114	71.6203		22	-9.70074	147.205	17.9032	0	17.6027	82.3973	62	17.3952	81.4258	98.821	1739.52	17.6027	82.3973												22	-9.70074	147.205	17.9032	0	3.16855	27.0823
											12	4.31553	81.3368		23	45.4312	25.5018	58.3529	0	45.5202	54.4798	34	18.5294	22.1765	40.7059	1852.94	45.5202	54.4798												23	45.4312	25.5018	58.3529	0	4.55176	11
											21	-5.79933	120.327		24	15.157	50.2772	24.8619	2.95028	71.637	28.363	7.24	24.4199	9.66851	34.0884	2441.99	71.637	28.363												24	15.157	50.2772	24.8619	2.95028	2.0663	13.2597
											25	-13.2341	144.208		25	-13.2341	144.208	27.3063	0	0	100	16.26	0	186.408	186.408	0	0	100												25	-13.2341	144.208	27.3063	0	0	43.1704
											22	-9.70074	147.205		26	49.1151	14.7776	46.9068	8.09492	100	0	118	33.4788	0	33.4788	3347.88	100	0												26	49.1151	14.7776	46.9068	8.09492	8.51656	0
											8	-22.0084	155.232		27	34.9569	1.97932	32.9412	0.0916176	0	100	17	0	0.514706	0.514706	0	0	100												27	34.9569	1.97932	32.9412	0.0916176	0	0.705882
Figure 12. Surplus and efficiency of potassium (K) use in farms participating in the WaterPUCK project.											3	-2.9916	164.613		28	22.0587	29.1778	21.5833	6.93333	100	0	36	35.3125	0	35.3125	3531.25	100	0												28	22.0587	29.1778	21.5833	6.93333	9.08792	0
											13	-9.9477	176.629		29	87.6928	11.8795	80.4848	16.3091	100	0	16.5	44.6182	0	44.6182	4461.82	100	0												29	87.6928	11.8795	80.4848	16.3091	11.8218	0
											20	-4.23089	182.221		30	159.81	1.49171	159.6	0	100	0	5	28.6	0	28.6	2860	100	0												30	159.81	1.49171	159.6	0	2.42	0
											15	-54.1341	432.284		31	5.81383	2.37875	3.3	0	100	0	12	2.08333	0	2.08333	208.333	100	0												31	5.81383	2.37875	3.3	0	0.141667	0
